# Supplementary material for: Genome-wide organization and expression profiling of the R2R3-MYB transcription factor family in pineapple (Ananas comosus)
Source: BMC Genomics. 2017 Jul 1;18:503. doi: 10.1186/s12864-017-3896-y (PMC5494133; doi:10.1186/s12864-017-3896-y)
Supplement: Supplementary file 2 — Segmentally and tandemly duplicated AcMYB gene pairs. (XLSX 12 kb) [file 12864_2017_3896_MOESM2_ESM.xlsx]

## Sheet: Sheet1
Additional file 2 Segmentally and tandemly duplicated AcMYB gene pairs.
Gene	Gene	Duplication type
Aco001084	Aco014678	Segmental duplication
Aco001748	Aco002582	Segmental duplication
Aco002526	Aco001802	Segmental duplication
Aco002989	Aco001045	Segmental duplication
Aco003262	Aco007902	Segmental duplication
Aco004081	Aco002802	Segmental duplication
Aco002802	Aco001218	Segmental duplication
Aco004081	Aco001218	Segmental duplication
Aco007619	Aco010274	Segmental duplication
Aco010274	Aco016294	Segmental duplication
Aco007619	Aco016294	Segmental duplication
Aco009605	Aco001113	Segmental duplication
Aco001113	Aco014702	Segmental duplication
Aco009605	Aco014702	Segmental duplication
Aco013198	Aco020874	Segmental duplication
Aco020874	Aco012950	Segmental duplication
Aco013198	Aco012950	Segmental duplication
Aco009478	Aco023267	Segmental duplication
Aco009947	Aco005966	Segmental duplication
Aco010195	Aco010058	Segmental duplication
Aco010782	Aco004416	Segmental duplication
Aco012129	Aco006517	Segmental duplication
Aco012607	Aco017900	Segmental duplication
Aco012621	Aco017875	Segmental duplication
Aco013133	Aco019526	Segmental duplication
Aco013937	Aco007733	Segmental duplication
Aco017254	Aco013173	Segmental duplication
Aco017649	Aco010976	Segmental duplication
Aco022092	Aco013641	Segmental duplication
Aco025559	Aco013389	Segmental duplication
Aco023266	Aco023267	Tandem duplication
