# Supplementary material for: Genome-wide organization and expression profiling of the R2R3-MYB transcription factor family in pineapple (Ananas comosus)
Source: BMC Genomics. 2017 Jul 1;18:503. doi: 10.1186/s12864-017-3896-y (PMC5494133; doi:10.1186/s12864-017-3896-y)
Supplement: Supplementary file 3 — Ka/Ks calculation of the duplicated pineapple R2R3-MYB gene pairs. (XLSX 11 kb) [file 12864_2017_3896_MOESM3_ESM.xlsx]

## Sheet: Sheet1
Additional file 3 Ka/Ks calculation of the duplicated pineapple R2R3-MYB gene pairs.
Gene1	Gene2	Ka	Ks	Ka/Ks	Duplication Type
Aco013133	Aco019526	0.1134	0.1778	0.637795	Segmental
Aco017649	Aco010976	0.1041	0.2102	0.495243	Segmental
Aco007619	Aco016294	0.147	0.3295	0.446131	Segmental
Aco005966	Aco009947	0.0795	0.2102	0.378211	Segmental
Aco017254	Aco013173	0.0861	0.2326	0.370163	Segmental
Aco009478	Aco023267	0.1162	0.3167	0.366909	Segmental
Aco016294	Aco010274	0.091	0.2675	0.340187	Segmental
Aco007619	Aco010274	0.0916	0.2795	0.327728	Segmental
Aco013937	Aco007733	0.0619	0.1993	0.310587	Segmental
Aco022092	Aco013641	0.0559	0.2441	0.229005	Segmental
Aco017900	Aco012607	0.033	0.1468	0.224796	Segmental
Aco001748	Aco002582	0.0337	0.1993	0.169092	Segmental
Aco012621	Aco017875	0.0219	0.1367	0.160205	Segmental
Aco010195	Aco010058	0.0324	0.2102	0.154139	Segmental
Aco010782	Aco004416	0.0213	0.1468	0.145095	Segmental
Aco002526	Aco001802	0.033	0.2326	0.141874	Segmental
Aco012129	Aco006517	0.0321	0.2326	0.138005	Segmental
Aco007902	Aco013105	0.0446	0.3426	0.130181	Segmental
Aco001218	Aco002802	0.0108	0.0883	0.12231	Segmental
Aco025559	Aco013389	0.022	0.1885	0.116711	Segmental
Aco009605	Aco001113	0.0221	0.1993	0.110888	Segmental
Aco004081	Aco002802	0.0218	0.2102	0.103711	Segmental
Aco001113	Aco014702	0.0109	0.117	0.0931624	Segmental
Aco004081	Aco001218	0.0109	0.1674	0.0651135	Segmental
Aco003262	Aco007902	0.011	0.2326	0.0472915	Segmental
Aco013198	Aco020874	0.0746	0.2102	0.3549	Segmental
Aco013198	Aco012950	0.0625	0.2102	0.297336	Segmental
Aco001084	Aco014678	0.0086	0.715	0.012028	Segmental
Aco002989	Aco001045	0.0375	0.8317	0.0450884	Segmental
Aco023266	Aco023267	0.1549	2.0545	0.0753955	Tandem
