# Supplementary material for: Genome-wide organization and expression profiling of the R2R3-MYB transcription factor family in pineapple (Ananas comosus)
Source: BMC Genomics. 2017 Jul 1;18:503. doi: 10.1186/s12864-017-3896-y (PMC5494133; doi:10.1186/s12864-017-3896-y)
Supplement: Supplementary file 4 — One-to-one orthologous relationships between pineapple and Arabidopsis as well as that between pineapple and rice. (XLSX 16 kb) [file 12864_2017_3896_MOESM4_ESM.xlsx]

## Sheet: Rice-Pineapple
Additional file 4 One-to-one orthologous relationships between pineapple and Arabidopsis as well as that between pineapple and rice.
Oryza sativa	Genomic Location	Ananas comosus	Genomic Location	E value	Gene numbers in the block
LOC_Os02g49986.1	Chr2	Aco002989.1	LG06	2e-82	211
LOC_Os02g51799.1	Chr2	Aco002802.1	LG06	4e-102	211
LOC_Os10g33810.1	Chr10	Aco007733.1	LG08	1e-77	139
LOC_Os03g18480.1	Chr3	Aco001588.1	LG18	1e-88	120
LOC_Os03g19120.1	Chr3	Aco001802.1	LG18	7e-66	119
LOC_Os03g20090.1	Chr3	Aco001748.1	LG18	1e-85	119
LOC_Os03g56090.1	Chr3	Aco004978.1	LG07	8e-98	114
LOC_Os06g11780.1	Chr6	Aco002802.1	LG06	2e-115	106
LOC_Os07g43580.1	Chr7	Aco009605.1	LG01	4e-89	105
LOC_Os12g03150.1	Chr12	Aco012621.1	LG13	3e-96	101
LOC_Os11g03440.1	Chr11	Aco012621.1	LG13	8e-97	100
LOC_Os01g12860.1	Chr1	Aco010782.1	LG10	0	97
LOC_Os01g63680.1	Chr1	Aco014104.1	LG13	5e-45	87
LOC_Os12g07640.1	Chr12	Aco003262.1	LG17	9e-91	85
LOC_Os01g59660.2	Chr1	Aco007204.1	LG23	2e-113	77
LOC_Os03g26130.1	Chr3	Aco009605.1	LG01	2e-91	77
LOC_Os03g29614.1	Chr3	Aco009478.1	LG01	7e-70	77
LOC_Os01g63160.1	Chr1	Aco015411.1	LG23	9e-101	72
LOC_Os04g38740.1	Chr4	Aco014678.1	LG20	6e-116	67
LOC_Os02g51799.1	Chr2	Aco001218.1	LG02	8e-94	63
LOC_Os01g12860.1	Chr1	Aco004416.1	LG05	0	56
LOC_Os06g11780.1	Chr6	Aco001218.1	LG02	1e-103	56
LOC_Os08g37970.1	Chr8	Aco001218.1	LG02	4e-95	53
LOC_Os01g18240.1	Chr1	Aco022092.1	LG04	7e-120	50
LOC_Os01g19330.1	Chr1	Aco002582.1	LG04	2e-88	50
LOC_Os01g19970.1	Chr1	Aco002526.1	LG04	2e-74	50
LOC_Os06g14670.1	Chr6	Aco002989.1	LG06	2e-80	50
LOC_Os09g36730.1	Chr9	Aco013105.1	LG25	5e-104	50
LOC_Os04g45020.1	Chr4	Aco016294.1	LG03	7e-78	49
LOC_Os04g45060.1	Chr4	Aco016293.1	LG03	1e-96	49
LOC_Os07g48870.1	Chr7	Aco001748.1	LG18	2e-86	49
LOC_Os09g26170.1	Chr9	Aco012129.1	LG02	6e-75	43
LOC_Os03g04900.1	Chr3	Aco014614.1	LG08	1e-62	42
LOC_Os02g42850.2	Chr2	Aco016294.1	LG03	1e-72	41
LOC_Os02g42870.1	Chr2	Aco016293.1	LG03	3e-113	41
LOC_Os09g23620.1	Chr9	Aco001045.1	LG02	1e-79	41
LOC_Os09g24800.1	Chr9	Aco001113.1	LG02	4e-96	41
LOC_Os08g33150.1	Chr8	Aco001045.1	LG02	7e-80	39
LOC_Os08g33660.1	Chr8	Aco001084.1	LG02	4e-122	39
LOC_Os08g33940.1	Chr8	Aco001113.1	LG02	2e-116	39
LOC_Os02g41510.1	Chr2	Aco007733.1	LG08	7e-79	38
LOC_Os02g42850.2	Chr2	Aco007619.1	LG08	7e-72	38
LOC_Os03g51110.1	Chr3	Aco013389.1	LG15	4e-86	36
LOC_Os02g36890.1	Chr2	Aco014678.1	LG20	7e-107	35
LOC_Os03g51110.1	Chr3	Aco025559.1	LG01	2e-96	35
LOC_Os04g42950.1	Chr4	Aco014614.1	LG08	4e-85	32
LOC_Os04g43680.1	Chr4	Aco007733.1	LG08	2e-84	32
LOC_Os04g45020.1	Chr4	Aco007619.1	LG08	2e-72	32
LOC_Os02g41510.1	Chr2	Aco013937.1	LG03	2e-79	31
LOC_Os04g43680.1	Chr4	Aco013937.1	LG03	3e-84	30
LOC_Os05g49310.1	Chr5	Aco005389.1	LG11	5e-64	29
LOC_Os01g52410.1	Chr1	Aco005966.1	LG16	2e-68	28
LOC_Os02g46780.1	Chr2	Aco016984.1	LG08	2e-79	28
LOC_Os02g54520.1	Chr2	Aco012129.1	LG02	4e-81	26
LOC_Os03g19120.1	Chr3	Aco002526.1	LG04	3e-75	25
LOC_Os03g20090.1	Chr3	Aco002582.1	LG04	8e-92	25
LOC_Os05g02420.2	Chr5	Aco010976.1	LG04	1e-47	25
LOC_Os01g09590.1	Chr1	Aco009947.1	LG10	2e-64	24
LOC_Os05g04210.1	Chr5	Aco002582.1	LG04	1e-93	23
LOC_Os05g04820.1	Chr5	Aco022092.1	LG04	2e-122	23
LOC_Os01g74410.1	Chr1	Aco010976.1	LG04	3e-50	22
LOC_Os02g49992.1	Chr2	Aco001045.1	LG02	0	22
LOC_Os01g16810.1	Chr1	Aco017900.1	LG04	2e-70	19
LOC_Os04g50770.1	Chr4	Aco016984.1	LG08	3e-73	17
LOC_Os04g38740.1	Chr4	Aco001084.1	LG02	2e-116	16
LOC_Os06g02250.1	Chr6	Aco013198.1	LG24	5e-85	16
LOC_Os02g42850.2	Chr2	Aco010274.1	LG25	1e-72	14
LOC_Os01g62410.1	Chr1	Aco000514.1	LG12	2e-68	11
LOC_Os01g65370.1	Chr1	Aco003262.1	LG17	4e-100	11
LOC_Os07g37210.1	Chr7	Aco014419.1	LG07	6e-89	11
LOC_Os02g51799.1	Chr2	Aco004081.1	LG15	2e-91	10
LOC_Os08g33150.1	Chr8	Aco002989.1	LG06	5e-100	10
LOC_Os12g07640.1	Chr12	Aco007902.1	LG21	9e-90	9
LOC_Os06g02250.1	Chr6	Aco020874.1	LG22	2e-85	9
LOC_Os08g15020.1	Chr8	Aco006517.1	LG14	2e-86	9
LOC_Os08g43550.1	Chr8	Aco013105.1	LG25	6e-106	9
LOC_Os09g26170.1	Chr9	Aco023818.1	LG20	2e-79	9
LOC_Os04g45020.1	Chr4	Aco010274.1	LG25	6e-80	8
LOC_Os05g28320.1	Chr5	Aco011071.1	LG04	4e-56	8
LOC_Os07g48870.1	Chr7	Aco002582.1	LG04	5e-93	8
LOC_Os08g33660.1	Chr8	Aco014678.1	LG20	7e-124	8
LOC_Os08g33800.1	Chr8	Aco014685.1	LG20	2e-70	8
LOC_Os08g33940.1	Chr8	Aco014702.1	LG20	1e-108	8
LOC_Os10g33810.1	Chr10	Aco013937.1	LG03	1e-74	7
LOC_Os02g36890.1	Chr2	Aco001084.1	LG02	1e-105	7
LOC_Os04g39470.1	Chr4	Aco000847.1	LG02	1e-122	7
LOC_Os05g38460.1	Chr5	Aco000514.1	LG12	4e-55	7
LOC_Os05g35500.1	Chr5	Aco003262.1	LG17	6e-102	7
LOC_Os07g44090.3	Chr7	Aco022092.1	LG04	4e-72	7
LOC_Os01g03720.1	Chr1	Aco001378.1	LG05	1e-86	6
LOC_Os01g19970.1	Chr1	Aco001802.1	LG18	1e-67	6
LOC_Os09g24800.1	Chr9	Aco014702.1	LG20	2e-95	6

## Sheet: Arabidopsis-pineapple
Additional file 4 One-to-one orthologous relationships between pineapple and Arabidopsis as well as that between pineapple and rice.
Arabidopsis thaliana	Genomic Location	Ananas comosus	Genomic Location	E value	Gene numbers in the block
AT1G09540.1	Chr1	Aco013641.1	LG13	2e-75	9
AT1G14350.2	Chr1	Aco009598.1	LG01	1e-119	8
AT1G48000.1	Chr1	Aco002582.1	LG04	2e-80	8
AT1G74650.1	Chr1	Aco001113.1	LG02	3e-101	7
AT2G02820.2	Chr2	Aco009598.1	LG01	6e-122	7
AT2G37630.1	Chr2	Aco015454.1	LG23	1e-135	19
AT2G39880.1	Chr2	Aco015411.1	LG23	4e-66	10
AT2G47190.1	Chr2	Aco002582.1	LG04	3e-79	28
AT2G47190.1	Chr2	Aco001748.1	LG18	3e-79	23
AT2G47460.1	Chr2	Aco002526.1	LG04	5e-75	28
AT2G47460.1	Chr2	Aco001802.1	LG18	3e-70	23
AT3G01530.1	Chr3	Aco005389.1	LG11	4e-66	6
AT3G06490.1	Chr3	Aco002582.1	LG04	3e-79	9
AT3G06490.1	Chr3	Aco001748.1	LG18	1e-76	6
AT3G23250.1	Chr3	Aco007733.1	LG08	5e-76	7
AT3G46130.1	Chr3	Aco010976.1	LG04	7e-69	8
AT3G47600.1	Chr3	Aco001113.1	LG02	5e-101	8
AT3G48920.1	Chr3	Aco010274.1	LG25	5e-51	6
AT3G55730.1	Chr3	Aco015411.1	LG23	1e-83	10
AT3G62610.1	Chr3	Aco002526.1	LG04	4e-66	22
AT3G62610.1	Chr3	Aco001802.1	LG18	2e-64	12
AT4G01680.1	Chr4	Aco022092.1	LG04	1e-82	20
AT4G01680.1	Chr4	Aco006386.1	LG14	8e-88	7
AT4G21440.1	Chr4	Aco014419.1	LG07	2e-111	12
AT4G26930.1	Chr4	Aco009029.1	LG09	1e-61	11
AT4G26930.1	Chr4	Aco008438.1	LG09	6e-68	7
AT4G34990.1	Chr4	Aco013105.1	LG25	8e-88	6
AT4G38620.1	Chr4	Aco013105.1	LG25	5e-93	10
AT5G02320.1	Chr5	Aco000514.1	LG12	2e-69	9
AT5G10280.1	Chr5	Aco001218.1	LG02	6e-92	15
AT5G10280.1	Chr5	Aco002802.1	LG06	3e-93	10
AT5G10280.1	Chr5	Aco004081.1	LG15	4e-93	10
AT5G15310.1	Chr5	Aco001084.1	LG02	2e-117	7
AT5G49330.1	Chr5	Aco001802.1	LG18	3e-72	11
AT5G49620.1	Chr5	Aco001748.1	LG18	1e-79	11
AT5G55020.1	Chr5	Aco009029.1	LG09	8e-62	12
AT5G55020.1	Chr5	Aco008438.1	LG19	1e-62	11
AT5G57620.1	Chr5	Aco012129.1	LG02	1e-92	21
AT5G57620.1	Chr5	Aco006517.1	LG14	6e-78	17
AT5G57620.1	Chr5	Aco023818.1	LG20	1e-97	7
AT5G58850.1	Chr5	Aco014104.1	LG13	1e-63	10
AT5G59780.2	Chr5	Aco010976.1	LG04	5e-53	10
AT5G65230.1	Chr5	Aco001218.1	LG02	7e-85	18
AT5G65230.1	Chr5	Aco004081.1	LG15	3e-86	8
