# Supplementary material for: Genome-wide organization and expression profiling of the R2R3-MYB transcription factor family in pineapple (Ananas comosus)
Source: BMC Genomics. 2017 Jul 1;18:503. doi: 10.1186/s12864-017-3896-y (PMC5494133; doi:10.1186/s12864-017-3896-y)
Supplement: Supplementary file 6 — Consensus sequences of the group specific motifs. (XLSX 11 kb) [file 12864_2017_3896_MOESM6_ESM.xlsx]

## Sheet: Sheet1
Additional file 6 Consensus sequences of the group specific motifs.
Motif	Width	Consensus sequences
1	10	[MI]G[MR]GRAPCC[ED]
2	14	[KQS][MR]GIDPVTH[KR]P[LR][ST][DE]
3	26	QL[RN][CV]D[VA]NS[KA][QT]F[KH]D[AIL][MV]R[YC][LY]WMP[RM]L[VM]E[KR]
4	14	F[KLV][DGR][RK]T[ADS][KR]QC[LR][EHR]RWY
5	99	GQT[IV]TTSSNQCSSSKGAADALLPKVLFSDWLAFD[HQ]ENNLSLPSL[NS]DGSNCINWGS[RS]STCLYANEGLQMDQQFSSEYEHEAAVQIPGGGFFDLLFMGGGY
6	24	WFSETIQEEWRENNG[AT]D[HL][DG]DFACI
7	10	N[TS][KY]LKK[KR][LV]LG
8	10	NNNNNNN[NS]NN
9	14	[KR][AES]Y[IV]E[EK][HY]GTGGNWI
10	98	VNIVRTKAVRCTRSHFADLAPNQILDQDVGGFCTVDNNMQNLLFPQTPTESSYVSYDSFENNYGVIDIDPLTIKDISGCMRQEEDEELFSLIDNDVWD
11	22	SQTL[SN]ASA[LV]ER[IM][QR]L[HQ][MI][EKQ]LQ[GQ]L[YH]
12	98	NQS[HN]RPPRPVTPLLKN[PQ]VKCPINTKPHKITTKKPPPPPLTNPNIIKTKALRCKMTFFSHDQEHNPEMDPRESQEAPRTPRPDSSIDRPITRVDSGTDR
13	49	TPRSRGLQSEANRESESEHADRSLDTSSYSFDKLDARVEPSINMSDMSR
14	100	CSEYSTEFSPQKNVSGNTSELKNEDFPPNDSLIANVLHEDASCSSAEPCPVGALPSSENACSLSNMEFDSPAQTVQPFHSYAEEIPTPQFTASERHFLLT
15	19	D[RC][IV][KR]G[PH]W[SR]PEED[EA][KL]L[KQ][RE]LV
16	22	SQTL[SN]ASA[LV]ER[IM][QR]L[HQ][MI][EKQ]LQ[GQ]L[YH]
17	100	YRENNGTCVDTNSKGVLIHNACLAAGTGESSVPTKQMRYHISEYTENTITSERLLGQHQREEDQLIRPPLAVLVQNFDNVNGSNTQSHVDKSIKYPVNDE
18	11	[SV]GGGGGGGG[GS][EG]
19	100	TATADKQSHQVIRTKAVRCTKVYL[PQ]TLQDLDD[TY]AKPNNENIAPPSNETPSS[FS][LS]LPPHAGSIDLFMDF[DN]MEELMSSFADDGFYSLCNNN[ER]DKDDGNAIGS[HY]
