# Supplementary material for: Genome-wide organization and expression profiling of the R2R3-MYB transcription factor family in pineapple (Ananas comosus)
Source: BMC Genomics. 2017 Jul 1;18:503. doi: 10.1186/s12864-017-3896-y (PMC5494133; doi:10.1186/s12864-017-3896-y)
Supplement: Supplementary file 9 — The RNA-seq data of AcMYB genes in different tissues and developmental stages. (XLSX 89 kb) [file 12864_2017_3896_MOESM9_ESM.xlsx]

## Sheet: Primary FPKM data
Additional file 9 The RNA-seq data of AcMYB genes in different tissues and developmental stages.
Gene list	Bract-1	Bract-2	Bract-3	Sepal-1	Sepal-2	Sepal-3	Flower disc-1	Flower disc-2	Flower disc-3	Receptacle-1	Receptacle-2	Receptacle-3	Ovary wall-1	Ovary wall-2	Ovary wall-3	Placenta-1	Placenta-2	Placenta-3	Ovule-1	Ovule-2	Ovule-3	Fruit core-1	Fruit core-2	Fruit core-3	Stamen	Style	Petal	Stem	Leaf	Root
Aco000514	0.406246	0.69086	0.450145	0.498962	0.784772	0.928545	0.278749	1.379	1.45955	0.270883	0.783385	0.421587	0.591478	1.07078	0.6664	0.567124	1.34279	0.747527	1.71424	1.65428	1.40466	0.675349	0.756746	0.8444	0.881547	0.586172	0.418931	0.449251	0.383889	0.993166
Aco000536	0.408262	0.126234	0.402114	0.111431	0.394333	0.109783	0.140066	0.27717	0	0.136114	0	0	0	0	0	0.113988	0.112454	0	0.265038	1.84721	0.225861	0	0.276546	0.299502	0.545183	0.261814	0.360866	4.6411	0.450662	84.0191
Aco000590	2.88167	3.05489	3.71679	3.22099	3.84368	3.72685	3.95456	4.09906	4.96801	4.25471	4.23381	4.36707	5.43429	4.15942	5.034	5.97679	4.38449	5.01635	6.59213	4.3875	6.03525	4.20755	4.32221	6.47623	41.6878	7.39193	5.05382	5.7636	3.7315	4.99716
Aco000847	0.730882	0.602635	1.35977	0.354643	0.627508	2.09638	0.557222	0.220532	0.628419	0.758098	0.835198	0.374559	0.567538	0.4281	0.775065	0.272085	0.268425	0.159394	1.37071	0.391932	0.269562	0.600014	0.110018	0.87377	0.325334	1.35404	1.05279	0.108681	0.439724	0.287507
Aco001045	64.1349	48.4359	51.665	45.4348	38.8601	43.1641	21.9937	26.6159	36.023	25.6739	24.5006	25.5194	35.5383	28.8088	29.5415	25.9164	26.8963	40.5935	38.8865	24.4293	34.9226	48.0905	35.883	42.6539	33.4413	26.8858	30.5218	29.1503	39.313	35.5995
Aco001084	4.16126	2.77126	2.08082	5.66138	2.47341	2.20352	5.44699	3.91165	1.69851	2.47589	2.63364	1.41732	3.13184	3.03734	0.763756	2.43091	1.62232	1.31937	3.07547	1.93107	1.84169	1.22982	1.12749	1.56549	34.3669	17.7357	22.7857	1.36891	4.83092	0.964492
Aco001113	13.9202	9.19868	4.65269	16.4045	7.44263	5.40531	13.172	10.1669	3.77764	1.00526	0.568516	0.417209	2.16574	2.84783	4.3166	2.97454	4.04189	1.87407	13.5063	7.03347	0.444824	0.0742595	0.340403	0	12.3477	15.4045	30.3236	0.0225476	4.89957	0.338405
Aco001218	0.073648	0	0.290156	0	0.0948471	0.0792166	0	0.399998	1.13982	0	0	0	0	0	0	0	0	0	0	0	0	0.10883	0.199549	0	0	0	0	0.364366	0	0.419799
Aco001378	0	0.331777	0.176144	0.195246	0.34547	0	0.12271	2.67107	0.395396	0	0.735701	0.164969	0	0.589219	0.106677	0	1.47779	0.175506	0.232196	0.215776	0	0.132133	0.484557	0.874634	0	0	0	0.04012	0.0950037	28.7954
Aco001588	0	0	0	0	0	0	0	0	0	0	0	0	0.0948707	0	0	0	0	0	0	0	0	0	0	0.0796696	0	0	0.0959926	0	0	0.0284897
Aco001748	58.566	59.7442	35.5048	66.0217	65.7182	32.5226	5.73188	48.8222	8.73276	13.1988	93.0101	29.3994	12.2683	111.408	12.1324	0.709844	173.973	19.604	1.06103	165.866	89.2138	102.51	48.2204	178.34	0.363756	0.931665	0.214023	51.5055	30.3379	535.994
Aco001802	0	0.154042	0	0	0.0802	0	0.341842	0	0	0	0	0	0	0	0	0.0695489	0	0	0.0808557	0	0	0	0	0	1.33056	9.82427	31.3389	0	0	0
Aco002526	60.7624	52.5906	6.30599	52.2262	42.5488	4.09291	14.6711	12.0557	1.60249	83.6903	28.5125	1.56006	23.6383	20.0594	0.504404	4.04731	6.98751	2.13391	1.0979	4.15392	2.74002	102.195	5.15509	11.166	0.96788	4.72553	5.48117	1.55593	0.11443	7.95735
Aco002582	11.6872	24.0911	15.0925	10.4203	19.8175	18.5071	0.801925	7.75813	1.93797	2.33789	8.14671	6.70813	2.11756	15.2313	4.57018	0.507591	23.822	6.69057	0.590112	8.85243	5.8191	5.66078	7.74067	17.6556	0.260113	0.416381	0.535649	5.87963	2.58093	237.215
Aco002802	0.228831	0.353772	0.61981	0.187371	0.147349	0.3692	0	1.32051	2.9091	0	0.176507	0.31663	0	0.150788	0.0682494	0	0	0.112285	0	0.0690242	0	0.676288	2.63507	0.223828	0	0	0	0.637026	0	1.95521
Aco002989	7.6927	8.9318	3.24723	8.65567	6.46988	5.57252	10.5568	9.37934	2.69005	6.0716	4.11726	2.46194	15.4518	15.4141	6.46168	16.3936	26.8109	13.3271	17.1223	22.3517	12.7674	5.21978	3.82837	4.37651	7.12795	9.3631	6.84589	5.50865	0.24992	8.0447
Aco003262	9.28466	12.9186	1.74828	15.1304	13.5398	2.64353	8.15079	8.1573	2.41503	21.5773	10.5318	0.503805	8.98555	7.82756	0.488677	5.64206	8.04836	1.00497	11.3458	57.3301	12.0859	11.097	3.79201	2.67108	11.1222	17.95	27.9996	1.31891	5.96519	7.41005
Aco003309	0.650315	0.563015	0.57647	0.283994	0.167501	0.279794	0	1.1479	2.65994	0	0	0.539898	0	0	0.310332	0	0.143301	0.0638205	0.084435	0.313856	1.29518	0.192194	0.881012	0.699707	14.1551	1.58475	0	0.14374	0.218048	3.28186
Aco003598	1.16413	1.3198	0.764397	1.69459	1.12441	0.834763	1.06503	0.526884	0.750693	1.16435	0.199541	0.268463	1.80791	0.767096	1.04161	2.81689	1.49638	0.952039	2.01529	2.9262	1.82474	0.286705	0.262849	1.32845	3.10909	0.74654	1.14331	0.329096	1.30071	1.13289
Aco004081	0	0	0.283556	0.0785768	0.463448	0.309658	0.0987692	1.75905	1.67083	0	0	0.0663917	0	0.0948524	0	0	0	0.28253	0.0934474	0.0868389	0.0796345	0.106354	0.487524	0	0	0	0	0.286429	0.0809457	1.63767
Aco004416	0.462451	0.857936	0.151829	0.196344	0.0992607	0.165806	0.84617	0.313958	0.0852041	0.685244	0.343495	0.0473989	0.389023	0.203154	0	0.545161	0.0849201	0	1.3343	0.123994	0	0.303717	0.0348058	0.02513	1.50955	0.988548	1.48366	0.0328281	0.0213775	0.275432
Aco004978	14.1667	11.2761	8.0128	19.8309	17.4316	10.7117	2.30983	14.6647	11.8619	11.6909	32.818	10.4157	6.45331	8.50324	8.95248	0.626592	2.00903	6.74495	0.0910574	0.338472	0.931173	49.9516	43.4201	8.09465	1.12383	0.449749	1.57042	23.4315	0.195586	22.0224
Aco005389	0.379392	1.79872	0.0622798	1.72585	3.17588	0	19.7845	2.40398	0.139802	14.3353	2.66628	0	5.15554	3.66665	0	4.59017	2.57772	0.186163	39.8999	0.152585	0.0699632	1.86876	0	0	4.98187	59.4463	35.4723	0	0	0
Aco005966	4.23831	7.90585	3.07954	6.59945	6.26359	3.66196	0.762792	6.0378	2.15064	1.66785	1.42915	0.961389	1.78043	9.52305	0.911798	1.47433	25.7216	2.25016	4.05951	19.449	31.4426	4.10685	0.941284	3.53399	6.77311	0.178228	0.818856	1.19208	0.382002	9.17146
Aco006386	5.58891	1.51586	1.73834	6.42288	1.19961	1.84563	2.55658	1.19821	1.62588	1.24222	1.15967	1.94463	2.51255	0.581494	1.40371	2.95661	0.648186	0.721689	2.29152	2.78014	0.4882	2.02846	6.77456	0.479537	1.57122	2.57804	2.83115	19.403	0.323646	2.18938
Aco006402	425.367	382.103	394.511	766.578	756.894	492.904	508.019	358.102	193	388.326	477.444	283.234	474.559	441.426	350.309	392.589	656.727	361.609	149.511	233.275	482.377	227.194	736.318	176.175	299.317	96.4473	150.447	1251.77	333.826	774.274
Aco006517	0.293105	0.120837	0	0.106667	0.125824	0.315267	0	0	0.108006	0	0	0	0.1138	0	0	0	0.107646	0.0958823	0.380559	0.589411	0	0.144374	0	0	0.130468	0	0.115146	0	0.164904	0.171929
Aco007204	2.0739	2.00925	2.58739	1.16984	1.2464	3.38325	2.0871	3.37914	3.63	2.30478	2.31066	4.1769	2.33509	2.41431	3.46386	2.04593	2.55158	3.76527	2.51318	4.04534	3.28904	2.09415	5.80654	2.09618	51.1884	5.49721	3.5848	5.84872	3.44563	4.44664
Aco007619	0	0.0931729	0	0	0	0	0	0	0	0	0	0	0	0	0	0	0	0	0	0	0	0	0	0	0	0	0	0.0338007	0	0
Aco007733	293.094	302.934	217.121	495.327	509.091	209.318	78.7132	114.366	9.48256	221.62	256.261	35.0828	106.653	194.223	7.0278	19.0442	172.622	12.8808	10.7347	30.9242	14.6367	219.302	78.4057	60.5519	10.3506	10.339	31.6679	58	12.6473	90.6673
Aco007902	0.684115	0.740347	0.589587	1.21369	0.550646	1.19574	0.352058	2.55446	3.02507	1.36849	0.263843	0.631066	0.498022	1.12699	0.306058	0.191006	2.35546	1.25883	0.333088	1.44449	0.189235	4.42276	2.08531	4.76775	0.114194	0.219358	0.201565	1.46071	0.694929	5.77735
Aco008438	4.49054	3.72167	6.38359	6.9748	8.7641	7.41939	15.9461	10.5602	9.97947	15.7431	9.5699	11.1031	15.7991	10.6159	11.1563	20.6807	16.8321	13.1753	14.005	16.8128	17.6205	5.26749	6.45985	10.0526	12.1167	16.5659	16.6953	10.2666	9.31506	9.67089
Aco008865	0	0.13657	0.21752	0.241109	0.355517	0.296929	1.51534	0.824626	1.70896	0.0736292	0.113565	0.71302	0.321542	0.0727626	1.18562	1.35653	0.425816	0.325099	24.2295	0.333077	0.122177	0.163172	1.27156	0.162013	4.27621	13.3128	4.16441	0.295982	0.0172636	0.879834
Aco008987	0.868995	1.16433	1.14121	0.158122	1.86521	1.32416	0	1.96654	4.24285	0	0	0.86841	0	0.0954369	0.604752	0	0.079787	0.0710677	0	0	0	1.1771	3.13938	1.34583	0.0967028	0	0	0.580057	0.0452866	2.80461
Aco009029	0.804367	0	0.0720231	0.878174	0.0941726	0.157307	1.60559	0	0	1.17021	0.225615	0	1.44794	0.09637	0.174476	2.36831	0.161134	0.0717626	1.61402	0.0882283	0.161817	0.432223	1.28784	0.357628	10.9366	0.844088	2.1545	0.937934	0.910575	0.103498
Aco009478	0.41506	0.205338	0	0.453145	0	0.178577	2.05053	0.112714	0	2.65689	0.0853739	0.0765748	2.41724	0.218802	0	4.26459	0.548767	0.162932	0.646682	2.70427	0.183698	0.245334	0	0	0.665112	1.91645	1.56533	0.187688	0	0.0591625
Aco009598	0.323453	0.577843	0.389378	0.196184	0.185136	0	0.345239	0.195193	0.0794593	0.143784	0.110885	0	0.125582	0.23682	0	0.160549	0.356375	0.24689	0.513287	0.780526	0.477181	0.424859	0.292131	0.140614	0.479923	0.322664	0.338847	0.249732	0.489172	0.744332
Aco009605	50.539	39.9787	17.7718	50.8817	13.9864	11.1296	4.57675	10.2178	0.0945334	0.228082	0.175895	0.0788832	0.298813	0.676193	0.816155	0	0.942183	0.335688	0.888236	0.41271	0	0	0	0	0.228387	1.75486	6.2485	0	0.625046	0.183301
Aco009947	0.468479	0.695295	0.0922848	1.02293	0.723992	0.20156	2.18586	0.508881	0	0.499807	0.385447	0	5.45668	0.370443	0.335339	7.42945	0.41293	1.65512	6.93416	0	0.20734	0	0.253868	0.0916473	1.62655	0.360516	0.110424	1.46062	0.794567	5.25179
Aco009968	1.29077	0.851421	0.423776	0.657628	0.886562	1.85115	0.354267	0.817883	0.475634	1.37708	1.68149	1.58757	0.801836	1.24747	1.12926	0	0.758477	0.675589	0.446905	1.45355	2.85634	1.01726	2.44813	2.27258	0.919283	0	0.101415	2.99514	2.79783	2.35827
Aco010058	1.20141	2.11154	6.41482	0.207102	1.38436	3.74071	0	6.09582	11.3939	0.252977	0	0.0583287	0	0.166666	0	0	0.69668	0.124109	0	0	0.139926	0.186876	2.91256	0.432947	0.0844384	0	0.149043	4.41775	0.291204	5.60477
Aco010108	23.2338	23.5396	28.2455	19.4656	26.9496	30.9729	31.6945	40.5449	50.6706	26.5918	32.7591	38.5705	35.8605	32.959	40.8947	35.4192	30.4445	39.1374	51.9327	39.4077	34.698	21.3048	45.7709	29.2079	42.7723	39.3611	33.8671	64.6003	35.1391	50.2677
Aco010195	0	0	0.654315	0.241758	0.14259	1.19091	0.227914	3.90873	14.5041	0	0	0.0510671	0	0.145917	0.0660448	0	0.0609946	0.162987	0	0.0667947	0.122506	0	0	0.0541496	0	0	0	1.28367	0.175288	12.7566
Aco010274	0	0	0	0	0	0	0	0	0	0	0	0	0	0	0	0	0	0	0	0	0	0	0	0	0	0	0	0	0	0
Aco010782	0.356787	0.283675	0.200808	0.389525	0.196922	0.274117	3.07763	0.553652	0.591625	1.01959	0.0786297	0.117543	0.771779	0.167931	0	2.30539	0.0842361	0.0500204	4.00373	0.399733	0	0.376589	0	0.0498552	5.78539	3.62817	3.39394	0.0657731	0.0334599	0.941787
Aco010976	0.57595	2.37444	0.661823	0.314399	1.35984	0.412998	0.658653	3.38878	0.424463	2.04822	2.86297	0.531288	1.11808	4.80726	1.14519	0.321613	14.4894	0.47102	0.498531	1.27401	0	10.9222	22.8878	3.75572	2.43551	0.7387	2.82825	6.18472	0.951761	87.7085
Aco011071	4.12872	3.06383	3.96489	4.39488	3.05736	3.10863	0.566591	2.66285	1.02694	0.963554	2.33541	1.333	0.601125	1.22427	0.49256	0.922199	1.36469	0.303888	1.07212	0.62269	1.37047	1.06768	3.35603	2.52404	21.6401	1.58862	5.10917	1.6455	0.978295	1.32758
Aco012129	1.95311	2.70547	0.615582	2.3882	2.21346	0.756281	0.321633	3.39447	1.46819	8.54323	4.09771	0.288265	0.727973	1.95623	0.0932029	0.1745	1.63544	0.0766694	0	0.471305	0	19.8564	0.105839	1.75757	0	0	0	0.0728538	0.0569309	5.02844
Aco012266	0	0	0.157485	0.523692	0.102958	0	0.219423	0	0	0	0	0.073747	1.02431	0	0	0.892848	0	0	0.622801	0	0	0.118137	0.216614	0	0.213517	0.307612	0.18844	0.449321	0	0.029014
Aco012607	0.599926	0.370993	0	0.818717	0.482882	0	3.49897	0.305468	0	5.40037	0.771245	0.138351	1.74693	0.19766	0	0.502502	0	0	13.6312	0	0.165947	17.7302	1.6255	0.220054	4.20591	1.44272	1.67921	6.72048	0.0546474	51.4314
Aco012621	0.342058	0.423055	0.421133	1.49378	1.10129	0.459901	0.46941	3.48335	0	0.798288	0.0879476	0.0788832	0.298813	0.225398	0.408077	0.382013	0.282655	0.335688	0.777206	12.8972	0	0.126365	0.11585	0	0.799356	2.0839	2.11643	0.112939	0.0320585	0.0299113
Aco012950	0.148225	0.366648	0.145993	0.161826	0.0954452	0.159432	0	0.50315	0.245787	0.0988356	0	0.410193	0	0.0976723	0	0	0.0816559	0	0	0.0894206	0.41001	0.109516	0.903633	0	0.197936	0	0	0.0633239	0.0463474	0.60202
Aco013105	8.55272	6.32497	9.20553	8.08608	8.06221	8.82004	11.374	11.4932	27.1946	14.2279	6.07564	9.43487	10.8862	9.87715	15.5682	17.8234	25.8411	21.9787	31.7111	43.2985	37.3649	2.34526	8.00324	9.05569	14.2469	23.0699	16.0029	4.64306	44.84	16.9471
Aco013133	2.85246	2.04619	2.2476	2.17993	0.293881	2.20905	0.234868	4.72515	10.8473	0.304321	0.117345	0.789379	0.863836	0.526293	1.29314	2.80337	0.439991	0.615854	0.370355	0.412997	0.0631222	0.590111	3.32335	0.223208	0.685637	0.43902	0.537878	1.57011	0.127122	5.4165
Aco013173	0	0	0	0	0	0	0	0	0	0	0	0	0	0	0	0	0	0	0	0	0	0	0	0	0	0	0	0	0	0
Aco013198	1.92379	1.81283	1.5339	0.500074	0.58989	1.28096	0	5.47302	3.24066	0	0	0.507031	0.106703	4.46704	0.874322	0	5.1476	1.43845	0	2.21062	14.9001	0.541482	5.46071	2.68818	0.733993	0	0	1.52174	0.841487	3.519
Aco013389	0.240893	1.04277	0.237265	0.131498	0	0.259107	0.16529	3.27085	1.19835	0	0	0.111106	0	0.317471	0	0	0.92894	0	0	0	0.266536	0.177984	0.652697	0	0	0	0	0.0561603	0.173124	0.428001
Aco013641	33.5499	41.109	29.4129	46.6643	54.3767	21.6185	20.8824	83.7745	18.6016	20.5702	28.9496	14.2286	37.0211	47.7059	17.7822	23.0265	58.1937	28.5929	15.3742	180.843	39.0177	111.509	49.3214	71.2208	9.29323	7.26054	2.75433	47.7912	1.64224	5.62926
Aco013937	20.3374	33.328	22.8355	16.5416	24.227	20.1251	13.1174	23.334	2.47306	14.2389	23.2169	4.87769	11.4889	18.2257	1.8197	4.42903	24.2	2.39504	0.264055	1.47229	0.787584	51.39	2.0664	4.77427	0	3.13012	1.55795	1.14181	2.71554	15.0689
Aco014104	0.501997	1.94021	1.05068	0.616567	0.404059	0.607448	0.258337	0.426008	0.208103	0.920506	0.193605	0.0578838	0.438533	0.992369	0	0	0.691366	0	0	0.151422	0.694296	0.370901	0	0.859289	0	0	0	0.0509216	0.211658	1.11654
Aco014419	96.1635	114.939	48.9116	39.6983	52.827	37.899	0.618593	33.7648	9.63395	2.50474	27.4292	10.326	0.962569	37.6239	2.06144	0.0839032	17.0515	4.42372	0.0975437	1.90356	1.57938	27.31	4.27472	31.3782	0.200647	0.963571	0.531247	2.07848	2.56304	2.53656
Aco014614	0	0	0	0	0	0	0	0	0	0	0	0.175256	0	0	0	0	0	0	0.123338	0	0	0	0	0	0	0	0	2.05591	0.379825	11.8169
Aco014678	1.32418	0.614154	0.108687	3.37327	0.994781	0.712152	2.72579	3.52104	1.76881	0.735799	0.453953	0.508958	1.22104	1.16342	2.36964	1.35562	2.91793	1.40782	3.43856	11.7164	3.29658	0.163062	0.298989	0.161904	14.5146	4.95357	5.26704	0.213869	0.341374	0.0584941
Aco014685	0.635027	0.356999	0.170581	2.07989	1.48694	0.558852	11.5666	1.95964	0.76582	7.23685	1.60305	0.585784	20.1053	4.26057	1.03308	35.5246	4.83403	1.52968	16.0403	1.18412	0.574877	1.70614	3.67583	1.18582	13.3367	2.14724	7.21191	1.9025	4.47097	1.23236
Aco014702	20.5066	18.2846	7.51546	14.2313	12.9999	8.80574	13.1981	17.0517	7.4686	0.741984	0.408723	0.146639	2.49964	2.61875	2.37059	0.355069	2.97748	1.48205	2.27036	1.0549	3.07804	0	0	0	3.29032	7.13601	9.46107	0.725973	10.8065	2.74412
Aco015411	3.89586	4.88822	4.44892	4.06841	4.07198	3.3402	3.7192	4.82983	3.93225	4.14133	3.19376	4.58335	3.88013	4.24141	4.24364	3.15285	4.60344	5.20857	5.64475	4.01932	5.43509	3.25391	3.36562	4.91524	3.76988	2.1725	2.12936	3.5858	3.499	4.8673
Aco015454	46.3605	24.3881	8.65281	128.856	58.7827	22.6476	228.997	72.8023	19.4761	191.845	76.8472	12.332	165.334	76.1997	32.8091	104.298	79.4858	28.4884	134.954	47.353	19.5463	22.1536	84.0874	10.1809	21.6138	131.108	142.531	8.33705	13.0086	6.20354
Aco016293	14.0207	12.8379	24.8724	15.3072	11.173	26.4955	21.0479	12.7266	5.13792	9.71046	5.73597	4.85897	8.12029	4.696	4.62065	9.60265	5.20614	3.26885	18.0029	5.88812	1.71417	2.17485	3.04331	0.984993	5.17205	16.0949	19.7192	7.9237	1.96937	1.88543
Aco016294	0.741793	0.275234	0.0730623	0.890844	0	0.159576	0	0.302162	0.410014	0	0	0	0	0	0	0	0	0	0	0	0	0	0	0	0	0	0	0	0	3.57381
Aco016984	0.0865946	0	0	0	0	0	0	0	0	0	0	0	0	0	0	0	0	0	0	0	0	0	0	0	0	0	0	0	0.0684903	0
Aco017254	6.59265	3.07243	1.69392	13.665	9.72078	2.15817	23.7325	1.29732	0.211245	12.3596	1.17917	0.440683	20.5884	1.25919	0.34196	27.3168	0.210541	0.187533	6.32674	0	0.105717	2.25901	4.27153	0	2.16902	3.06362	6.98149	2.9287	0	0.103288
Aco017649	0.28697	0.236616	0.471082	0.313302	0.492764	0.514447	3.41305	3.11719	3.17237	4.08214	5.60758	5.47083	4.56813	6.9336	8.10247	3.20491	14.2281	25.1586	0.869386	7.04031	15.2409	0.424056	25.1406	9.45011	0.383213	2.08568	0.225471	5.43777	0.312768	90.5304
Aco017875	0.254953	0	0.0837046	0.278347	0.109447	0.09141	0.116625	0	0	0.113334	0	0	0.296961	0	0	0.189822	0.0936343	0	0.331024	0	0	0	0	0	0	0.108999	0.300473	0	0.777335	0
Aco017900	57.6585	81.6755	43.0348	25.412	67.1465	36.0521	2.19033	70.7038	43.8899	7.09507	68.1222	23.6798	5.80958	76.426	19.8348	1.33689	107.711	32.7631	15.1969	66.2782	39.3669	64.8597	49.0119	76.6934	9.94639	1.02355	0.235132	97.3146	57.8775	157.583
Aco018658	0.237932	0.514978	0.0585872	0.779291	0.383023	0.383882	1.71421	2.58451	0.263026	0.951909	1.28468	0.0548703	0.969972	2.35176	0.141927	1.19576	9.96167	0.642127	18.5354	28.5642	2.23771	0.615285	0.805843	1.68729	3.33614	1.44954	1.89278	0.106294	0.154844	44.6812
Aco019526	0	0.144524	0.115094	0.255151	0.150489	0	0.320719	0.317328	0.258356	0.311669	0.72107	0.107792	0.408321	0.154	0	0.391509	0.257494	0.114677	0.758596	0.14099	0.129293	0.172674	0.158307	0	0.624172	0.299747	0.137717	2.33502	0	0.0415058
Aco020311	0.0597421	0	0.0588424	0.130448	0	0	0	0.0811179	0	0.0796714	0.061442	0.0551094	0	0	0	0	0.0658228	0	0.0775674	0	0	0	0	0	0	0	0	0	0	0.277336
Aco020863	4.85674	4.07869	5.84663	2.74939	1.77603	5.35295	0.90512	9.19973	15.4441	1.43931	0.616659	1.27214	0.628553	0.395103	0.500728	0.267854	0.792753	1.05918	0.622801	0.144689	0.0663427	5.22755	6.90458	0.52784	0.240206	0.922837	0.353326	2.10162	0.487104	11.6865
Aco020874	0	0	0	0	0	0	0	0	0	0	0	0	0	0	0	0	0	0	0	0	0	0	0	0	0	0	0	0	0	0
Aco022092	3.5828	1.78399	3.39136	4.16555	1.61793	2.45235	0.510829	2.77985	2.05749	0.434363	0.0478538	0.128765	0.216786	0	0	0.20786	0.102532	0	0.362478	0.0561408	0	0.137514	2.64752	0	0	1.19356	0.877399	0.914523	0.0174436	1.34473
Aco022792	0	0	0	0	0.124056	0	0.39658	0.261591	0	0	0	0	0	0	0.114921	0.107581	0	0.094535	0	0	0	0	0	0	0.51454	0	0	0.0881357	0.0400766	0
Aco023262	0	0.106316	0.169333	0	0.221409	0.0924607	0	0	0	0	0.0884071	0	0	0	0	0	0	0	0	0	0	0	0.116456	0	0.11479	0	0.506544	0	0	0.030533
Aco023263	0.613002	0.758158	0.845279	0.936949	0.78945	1.58244	0	0.332934	0.135531	0	0.252178	0	0	0	0	0	0	0	0	0.295848	0	0	0	0	0	0	0	0.110016	0.352642	0
Aco023266	15.938	6.36853	2.8981	10.0387	10.105	3.82424	0	0.499401	0	0	0	0.113093	0	0.161574	0	0	0.405237	0.120317	0	1.33131	0	0	0	0	0.163717	0	0	0	0	0.0428832
Aco023267	1.14598	0.303716	0.322492	1.0724	0.527086	0.352179	0	0	0	0	0	0	0	0.107877	0	0	0	0	0.212558	0.098763	0	0	0	0	0.109308	0.944875	11.6729	0	0	0
Aco023818	0	0	0	0	0	0	0	0	0.0900407	0	0	0	0	0	0	0	0	0	0	0	0	0	0	0	0	0	0	0.111068	0	1.65495
Aco025308	0.425361	0.894345	1.00549	0.185756	0.493019	0.686284	0.466983	1.79042	4.98436	0.170177	0.218732	3.72758	0.297268	0.672697	3.85669	1.33013	1.4997	4.50835	0.441821	4.10576	1.3178	0.125711	2.88128	1.70585	6.9866	1.8549	0.902351	1.16105	0.287848	0.891631
Aco025559	2.22087	1.83118	1.54943	1.51541	1.07255	1.89113	0	0.125646	1.73903	0	0	0.426804	0	0	0.33119	0	0	0.0908132	0	0	0	0	0.37609	2.62489	0.370712	0	0	0.505651	0.938337	6.73189
Aco025712	0	0	0	0	0	0	0	0	0	0	0	0	0	0	0	0	0	0	0	0	0	0	0	0	0	0	0	0	0	0
Aco027180	15.406	10.6061	8.7901	17.7994	10.9797	9.063	5.95255	29.9219	6.39344	0.997341	0.358933	1.10379	0.580724	0.919896	4.10415	1.44771	2.08742	2.00609	0.388401	0.0601557	0.11033	1.03144	4.25529	0.243837	0.199735	1.34287	8.40256	9.95565	0	0.692192
Aco029165	0	0	0	0	0	0	0	0	0	0	0	0	0	0	0	0	0	0	0	0	0	0	0	0	0	0	0	0	0	0
Aco030108	0	0	0	0	0	0	0	0	0	0	0	0	0.421647	0	0	0.606429	0	0	0	0.218387	0	0	0	0	0	0	0.106658	0	0	0
Aco030627	0.692757	0.749699	0.0852906	0.189081	0.22304	0.838278	0	2.11641	1.62737	0	0	0	0	0.45649	0	0	0.190817	0	0	0.313443	0.287438	0	0	0.0847014	0	0	0	0	0.960972	0.893711
Aco031816	5.18863	7.86634	4.78078	8.86255	9.69988	3.96067	22.3949	18.7491	11.6567	4.5758	9.12329	17.138	23.8817	13.5658	19.8681	19.6272	24.9877	10.7589	11.3004	30.393	15.834	1.48398	36.5069	2.53759	23.8036	7.72817	11.3424	29.2312	10.0517	23.0911

## Sheet: Expression Feature
Additional file 9 The RNA-seq data of AcMYB genes in different tissues and developmental stages.
Expressed in all detected samples	Constitutive expression	Preferential expression in						Others
		Root	Stamen	Leaf	Stem	Style	Petal
Aco001084	Aco007733	Aco001748	Aco007204	Aco013105	Aco006402	Aco005389	Aco001802	Aco000514
Aco003262	Aco002989	Aco002582	Aco000590		Aco010108		Aco001113	Aco001588
Aco007733	Aco015454	Aco017900	Aco001084		Aco031816		Aco023267	Aco001748
Aco003598	Aco013105	Aco017649	Aco011071		Aco006386			Aco002802
Aco001748	Aco013641	Aco010976	Aco014678		Aco009968			Aco004416
Aco002582	Aco015411	Aco000536	Aco003309		Aco019526			Aco004978
Aco000847	Aco008438	Aco012607	Aco009029					Aco006517
Aco025308	Aco001045	Aco018658	Aco025308					Aco007619
Aco002989	Aco031816	Aco001378	Aco010782					Aco008865
Aco013133	Aco000590	Aco014614						Aco008987
Aco015454	Aco010108	Aco025559						Aco009478
Aco013105	Aco006402	Aco009947						Aco009598
Aco020863		Aco016294						Aco009605
Aco018658								Aco010058
Aco017649								Aco010195
Aco013641								Aco010274
Aco015411								Aco012129
Aco006386								Aco012266
Aco016293								Aco012621
Aco007204								Aco012950
Aco014419								Aco013173
Aco000514								Aco013198
Aco014685								Aco013389
Aco014678								Aco013937
Aco005966								Aco014104
Aco008438								Aco014702
Aco002526								Aco016984
Aco001045								Aco017254
Aco031816								Aco020311
Aco011071								Aco020874
Aco000590								Aco022092
Aco010108								Aco022792
Aco017900								Aco023262
Aco006402								Aco023263
Aco004978								Aco023266
Aco027180								Aco023818
Aco007902								Aco025712
								Aco029165
								Aco030108
								Aco030627

## Sheet: Primary FPKM data in Ming et al
Additional file 9 The RNA-seq data of AcMYB genes in different tissues and developmental stages.											Dark						Light								Dark						Light
											Green tip leaf tissue														White base leaf tissue
GeneId	Flower	Leaf	Root	Fruit_S1	Fruit_S2	Fruit_S3	Fruit_S4	Fruit_S5	Fruit_S7		Gr_6pm	Gr_8pm	Gr_10pm	Gr_Mid	Gr_2am	Gr_4am	Gr_6am	Gr_8am	Gr_10am	Gr_noon	Gr_1pm	Gr_3pm	Gr_4pm		Wh_6pm	Wh_8pm	Wh_10pm	Wh_Mid	Wh_2am	Wh_4am	Wh_6am	Wh_8am	Wh_10am	Wh_noon	Wh_1pm	Wh_3pm	Wh_4pm
Aco000514	0.532082	0.450686	1.43298	1.95339	1.85771	1.85874	1.5435	1.44098	0.75368		0.53785	0.44296	0.583282	0.411494	0.528983	0.397383	0.456896	0.469189	0.254239	0.437881	0.434592	0.511542	0.432611		0.396616	0.39502	0.369294	0.402561	0.562361	0.350655	0.578895	0.720716	0.717935	0.344346	0.253078	0.352182	0.237923
Aco000536	0.160417	0.10065	170.633	0	0.0777885	0.0794878	0	0	0		0.375498	0.14245	0.0896073	0.12957	0.373916	0.179686	0.212492	0.268884	0.11044	0.10309	0.418966	0.2637	0.392224		0.193206	0.184524	0.0878377	0.050357	0.064436	0.0575145	0.101645	0.0321895	0.678372	0.167032	0.0732387	0.0928438	0.112954
Aco000590	3.7563	3.45063	6.37509	10.1172	4.94155	5.87773	4.61208	3.58967	2.96116		2.56543	2.56876	2.49466	2.50114	2.49765	2.46822	2.51494	2.63972	2.74135	2.89673	3.0232	2.78875	2.73237		2.94004	2.99135	3.00853	2.97572	3.08575	3.17986	3.10522	3.39723	3.11291	2.7862	2.64997	2.74253	2.8006
Aco000847	0.085091	0.240247	0.335362	1.04129	0.123786	0.189735	0	0	0.0634365		0.343699	0.220508	0.28661	0.308183	0.294204	0.306363	0.2253	0.238365	0.178366	0.33696	0.442377	0.313004	0.194609		0.294457	0.297049	0.264294	0.312807	0.865689	0.478096	0.362628	0.484691	0.286416	0.172689	0.300237	0.250451	0.37186
Aco001045	19.8708	17.4774	32.1559	33.775	24.643	22.233	20.5884	31.8307	16.7033		4.68027	4.43329	4.48357	4.49902	4.45387	4.34215	4.08812	4.16301	4.28125	4.88655	4.65581	4.61445	4.43708		5.04903	5.31419	5.31201	5.13129	4.97779	5.08706	4.98353	5.207	5.10933	5.19415	5.15171	4.73562	5.22792
Aco001084	4.36017	6.31312	0.969374	1.28996	0.341543	0.897439	0.823261	1.1354	0.900156		1.72044	1.51083	1.53048	1.82607	1.78039	2.37375	2.48355	3.15853	1.39338	1.56845	1.70027	2.20407	1.58365		2.18208	1.73653	1.63316	1.77649	2.29098	1.83357	1.49314	1.38481	2.77753	2.25161	2.51343	2.58037	2.14236
Aco001113	35.3319	34.6894	0.138351	4.41853	4.36623	2.77872	3.6718	3.29765	3.10118		2.19617	1.87546	1.83992	1.63902	1.56761	1.54434	1.61285	2	2.08071	1.82153	2.03541	2.36626	2.4222		3.70664	3.34666	3.46192	3.82463	4.04781	3.74557	3.88662	3.54971	4.16117	3.67418	3.45228	3.43974	3.31886
Aco001218	0	0	11.6586	0	0	0	0	0.0653084	0.11506		0	0	0.0280398	0	0.0236514	0	0	0	0	0	0	0	0.0325802		2.97494	1.12183	0.902728	2.48496	3.0622	1.92019	1.63133	1.52481	3.06525	2.57657	2.88618	3.06021	2.37482
Aco001378	0.140539	0	5.35431	0.327587	0.204449	0	0.156802	0	0.0349245		0	0	0	0	0	0	0	0	0	0	0.0302519	0	0		0.0260651	0	0	0	0.117053	0	0	0.0927591	0.0481984	0.0461071	0.0308673	0.0414069	0
Aco001588	0	0	0.0560596	0	0	0	0.0476098	0	0		0	0	0	0	0	0	0	0	0	0	0	0	0		0	0	0	0	0	0	0	0	0	0	0	0	0
Aco001748	1.09411	0.626782	4.7496	2.16222	1.31485	0.212143	0.265375	0.241554	0.496499		0.859572	0.909674	0.858798	0.726019	0.77714	0.705646	0.786385	0.706753	1.32213	1.12532	1.27774	1.34969	0.775146		1.95692	0.947254	1.85367	3.4119	3.38536	0.383153	0.643142	1.08995	0.503891	2.14542	1.76792	2.49655	1.3821
Aco001802	8.64582	9.82571	0.128585	0	0.0474622	0	0	0	0		0.489985	0.517814	0.578616	0.50334	0.613656	0.659202	1.12394	0.922737	1.1782	0.726808	0.965926	0.745132	0.825652		0	0	0	0	0	0	0.00949442	0	0	0	0	0.0289626	0
Aco002526	2.91121	2.85898	2.36957	0.331917	0.414301	0.0940781	0.741413	0.535605	1.41544		0.510115	0.146962	0.262958	0.413642	0.458871	0.574508	0.918031	0.711432	0.520835	0.363096	0.348068	0.406054	0.484952		0.58217	0.0923823	0.191011	0.313824	1.27761	0.166412	0.309343	0.272895	0.214762	0.25574	0.419754	1.71467	0.328663
Aco002582	19.2872	21.5134	4.2454	1.42722	0.39588	0.353962	0.379526	0.345459	0.60863		0.242096	0.0693688	0.0855985	0.0837609	0.0725609	0.307466	0.214532	0.137788	0.120183	0.0790171	0.30887	0.24821	0.251754		0.257428	0.0254143	0.16454	0.0875209	0.459381	0.0874837	0.184959	0.082077	0.106894	0.332623	0.272125	0.660507	0.175734
Aco002802	0	0.169242	28.7432	0.209583	0.872011	0.623742	1.20382	1.16679	0.178751		0	0	0	0	0.0282428	0	0.0237866	0	0	0	0	0	0.0569322		2.30929	1.91239	1.88051	2.11348	2.31746	1.98436	2.0107	2.07836	2.39753	1.95125	2.10066	2.00218	1.93109
Aco002989	5.05833	8.66969	4.37618	3.88229	2.21356	1.34492	0.550602	0.696082	0.858451		0	0.0283574	0.0694042	0.0256203	0.140178	0.109162	0	0.0975784	0.109397	0.0999703	0.0807132	0.154921	0.0885331		1.87897	1.83367	1.9956	2.95513	2.90959	2.29864	2.17055	2.16435	1.85236	2.93543	2.33356	2.17044	1.72487
Aco003262	41.0242	47.6643	12.1228	5.75249	7.70061	5.21044	2.35442	1.21078	0.613281		1.42697	2.46013	3.87363	5.14129	5.69597	5.78984	5.79149	4.44433	4.08012	3.88767	3.658	3.00932	1.86663		4.25025	3.7828	3.78115	4.33517	4.72071	4.39449	4.34272	3.96938	5.11314	4.50364	4.56929	4.46058	4.16919
Aco003309	1.63536	1.41084	9.53369	0.119123	0	0.050646	0.15205	0.519008	0.126998		0.082911	0.0378291	0.162704	0.103955	0.178881	0.144326	0.126456	0.101065	0.0811867	0	0.111191	0.0758075	0.120852		1.93093	1.4703	1.34641	1.9587	1.86738	1.74598	1.98071	1.57734	2.47094	1.77564	1.55239	1.46222	1.46033
Aco003598	1.01648	0.765316	0.467384	0.710803	1.10904	3.24869	0.567051	0.258076	0.416788		0.814046	1.42272	1.39212	1.09268	0.931472	1.08447	1.075	1.59662	0.702867	0.505777	0.787282	1.04263	1.00357		0.846981	1.10762	1.11086	1.16932	1.53448	1.93652	1.68497	1.77276	1.13474	0.580444	0.682384	0.590142	0.747476
Aco004081	0	0.141948	24.4215	0.395512	0.164561	0.280259	0.25242	0.255291	0		0.0818329	0	0.170307	0.0513024	0.0738685	0.0280732	0.0692291	0.0864835	0.0172575	0.0919203	0.0976455	0	0.0547435		0.315515	0.0666911	0.109748	0.0356917	0.125401	0.0538977	0.161716	0.0308736	0.0752174	0.0314588	0.112737	0.0270865	0.185126
Aco004416	0.915274	0.557376	1.34389	0.941226	0.195808	0.220093	0.105122	0.0227825	0.0200691		0.0104373	0.0243097	0.0222144	0.0251603	0.0291495	0.0188998	0.0213827	0.00762715	0.00618404	0.0366451	0.0183775	0.0113442	0.0114492		0.0727249	0.0241617	0.0543222	0.0506969	0.209762	0.0194715	0.160192	0.104013	0.0557645	0.0943777	0.130888	0.050226	0.0834415
Aco004978	1.06552	1.1757	22.6384	1.67005	2.93978	1.85702	4.71431	4.66429	1.72568		0.262965	0.325956	0.215548	0.440463	0.303606	0.219767	0.284972	0.255416	0.233684	0.306404	0.207184	0.326857	0.408956		2.90833	2.18878	2.26353	2.45617	2.70331	2.27663	2.28028	2.14734	2.61968	2.50608	2.5577	3.13946	2.82796
Aco005389	325.443	334.284	0	16.5632	0	0	0	0	0		0	0	0	0	0	0	0	0	0	0	0	0	0		0	0	0	0.124896	0.289837	0	0	0.0271593	0	0.0327565	0	0.0582194	0
Aco005966	3.38528	3.22028	7.84267	1.65454	1.16499	0.541108	0.812262	0.431289	0.108549		0.767196	0.411033	0.647975	0.571111	0.33016	0.311087	0.309778	0.478197	0.47246	0.270724	0.440663	0.363215	0.791643		2.99026	2.9764	2.61035	3.19507	3.67822	2.76019	2.58924	2.95628	2.24661	3.36491	3.34118	3.01611	2.85359
Aco006386	1.95202	2.03051	29.1199	11.5846	9.37848	5.26894	3.55343	1.78244	1.22548		0.801901	1.0207	0.739636	0.857678	1.10506	1.11626	0.878712	0.839752	0.909496	0.950445	1.23567	0.638407	1.69299		8.7176	9.0584	9.06969	8.66952	8.92055	9.15923	9.0641	9.09784	8.61677	8.41178	8.53155	8.19114	8.50577
Aco006402	6.5977	6.87942	26.1276	2.48938	6.76692	11.995	8.42034	19.3621	35.1384		1.6717	0.821363	1.31236	0.623041	1.16498	1.67045	0.816494	0.957814	0.914139	2.26685	2.58781	3.07409	1.58587		4.06134	2.38147	2.82818	3.76946	4.36593	1.92053	2.26229	2.62294	1.51837	5.84318	5.45756	4.92653	3.19466
Aco006517	0.051186	0	0.739694	0.715868	0.670164	1.14134	0	0	0.0763197		0.316743	0.602303	1.01771	0.791292	0.875615	1.35505	1.71279	1.71727	0.334811	0.350603	0.450119	0.752296	0.228481		0	0.28691	0.19303	0.188686	0.506801	0.52447	0.45821	0.177963	0.111291	0.271755	0	0.0451832	0.044754
Aco007204	6.71831	5.55594	5.97129	4.43207	2.92413	2.82649	2.4245	2.29883	1.80903		1.62947	1.65365	1.59898	1.6281	1.68835	1.58997	1.74621	1.94884	2.26928	2.02209	1.96493	1.87761	1.85702		1.97978	1.95563	1.98396	2.03452	2.00087	2.21626	1.87574	2.08702	2.04705	1.97195	1.98802	1.91865	1.98262
Aco007619	0	0	2.1777	0	0	0	0	0	0		0	0	0	0	0	0	0	0	0	0	0	0	0		0	0	0	0	0.0170203	0	0	0	0	0	0	0	0
Aco007733	3.68179	4.48422	5.19256	7.00445	3.93829	8.37059	4.10784	0.36658	0.565111		0.390915	0.13026	0.629066	0.261012	0.441141	0.306249	0.329142	0.418932	0.759471	0.924592	1.58163	0.401505	0.412736		1.57026	0.524898	0.860651	2.88025	3.60613	0.818749	1.44233	1.2819	0.806164	1.26373	1.24112	2.41845	0.645772
Aco007902	1.12003	0.590296	19.5993	2.03635	1.36866	1.06557	0.749781	0.606648	0.434197		0.590186	0.589829	0.937452	0.563399	1.04724	0.851817	0.957839	0.815609	1.94848	1.14919	1.19403	0.777951	1.07591		2.58015	2.47975	2.09955	2.185	2.39984	2.30175	2.26635	2.50414	2.51181	2.60692	2.77782	2.8892	2.6728
Aco008438	33.3972	37.9368	6.97796	6.52963	8.75014	7.03045	9.14634	5.41887	6.74435		1.81751	1.91111	1.63596	1.50016	1.27579	1.51894	1.22285	1.26876	1.36918	1.28483	1.22879	1.41732	1.62826		2.98792	2.82879	2.63769	2.43281	3.25369	3.04178	3.09049	3.05949	3.14817	2.78184	2.95279	3.16397	2.47681
Aco008865	32.6855	36.2061	6.27003	6.06806	0.0420789	0.0429981	0.935901	1.3219	0.366591		0.0223371	0	0.0210714	0	0.022216	0	0	0	0.0132569	0.0286174	0.0555457	0.0242694	0.0549827		2.35498	2.01208	1.65614	1.66335	1.56983	1.39385	1.47567	1.66238	1.86834	2.23937	2.41426	2.40788	2.47916
Aco008987	0	0	23.3259	0.13265	0	0.169192	0.677267	0.577944	0.113136		0	0.13248	0.034835	0	0.0356589	0	0.0300447	0	0.040312	0	0	0	0.0675476		2.9461	2.41519	2.09988	2.94801	2.74251	2.52513	2.57504	2.24133	2.77988	2.45579	2.6592	2.89709	3.01673
Aco009029	0.0766198	0	0.100658	0.133947	0.390118	0.512538	0.341944	0.32422	0.257045		0.801675	1.03372	0.791942	0.672711	0.57562	0.526992	0.4199	0.448937	0.267592	0.359598	0.44752	0.462375	0.628389		1.25932	1.40276	1.22489	0.873413	0.663262	0.799903	0.631371	1.07714	0.453011	0.487866	0.872094	0.67765	1.37118
Aco009478	1.08725	0.245581	1.08555	3.19323	2.53068	0.905087	0.194091	0.147224	0.0324224		0.17516	0.0299716	0.0732964	0.176382	0.135774	0.116589	0.179652	0.334	0.170063	0	0.111729	0.106718	0.0534244		0.891792	0.593001	0.391229	0.626943	0.580472	0.640471	0.487534	0.259065	1.05921	0.858099	1.05962	0.725336	0.482936
Aco009598	0.0564857	0.106322	0.173151	0	0	0	0.0210074	0	0.0280739		0.346679	0.274694	0.50883	0.561049	0.220324	0.356027	0.317224	0.253926	0.256557	0.369379	0.385771	0.369516	0.218545		0.220724	0.204617	0.150768	0.064433	0.0961904	0.0800077	0.0857479	0.122529	0.221441	0.154886	0.127947	0.212683	0.251999
Aco009605	1.34403	1.34925	0.353141	0.313285	1.04279	1.26536	0.0499854	0.151662	0.0333998		0.0344516	0.446087	0.11171	0.119053	0.235816	0.123676	0.104923	0.121619	0.067124	0.228056	0.148281	0.19142	0.199808		3.07823	1.55636	2.43804	5.2549	4.66998	1.49771	1.64918	1.90848	1.74103	4.10589	3.51486	4.06639	2.27275
Aco009947	0	0	6.19082	0.686516	0.142819	0	0.547676	0	0.182976		0.475981	0.210073	0.154685	0.280057	0.0459718	0.25468	0.150405	0.244507	0.0947071	0.0726483	0.341893	0.442851	0.502378		2.59905	2.06886	1.92529	1.4639	1.76069	1.65196	1.77977	1.47273	2.53103	2.47024	1.94664	1.9014	2.14499
Aco009968	0.180329	0.0848572	1.00685	0.945755	0.459083	0.469111	0.804786	0.686762	0.873844		1.28645	1.10587	1.04294	0.865962	0.879332	0.660543	0.577729	0.830055	0.891627	1.63124	1.59436	1.30132	1.00645		1.5393	1.30357	1.26672	0.962155	1.08818	1.0847	1.16679	0.998902	1.45174	1.4274	1.39917	1.61213	1.59235
Aco010058	0.298146	0.124709	15.5804	0.347479	0.0963836	0.0984892	1.40451	0.728934	0.197575		0.245307	0.115893	0.16039	0.0692543	0.0805158	0.155529	0.0609966	0.0806725	0.527664	0.244739	0.123962	0.242001	0.248907		0.054456	0	0	0	0.0330709	0.0359009	0	0.0271593	0.0689415	0.110493	0.25159	0.101827	0.0576688
Aco010108	37.6222	32.2082	30.2038	31.865	34.3927	38.2161	58.2196	96.578	41.6288		4.53571	4.49309	4.41705	4.2737	4.37075	4.42226	4.3049	4.27079	4.75406	4.76693	4.52855	4.75381	4.66032		5.68412	5.77851	5.51132	5.3211	5.25568	5.37311	5.40274	5.16011	5.32497	5.57727	5.51591	5.55036	5.75076
Aco010195	0.0290031	0	83.9778	0.101407	0.0421922	0.258683	0.194156	0.196365	0.454066		0	0.116747	0.049292	0.071718	0.0834377	0.022632	0.0456869	0.0472106	0.0176649	0	0	0	0.0180349		0	0	0.15207	0.120862	0.0835989	0.131271	0.177383	0.183519	0.121023	0.0802049	0	0.137084	0
Aco010274	0	0.297519	1.31514	0	0	0	0	0	0		0	0	0	0	0	0	0	0	0	0	0	0	0		0	0	0.0645368	0	0	0	0	0	0	0	0	0	0
Aco010782	2.81716	6.98106	2.68904	3.22107	1.39846	1.40916	0.491585	0.361583	0.248843		0.0497282	0.146171	0.0643075	0.141211	0.153505	0.130547	0.168375	0.0581084	0.0875629	0.106423	0.112551	0.070494	0.0934479		0.54551	0.189983	0.101875	0.132868	0.306953	0.262822	0.398776	0.257998	0.732318	0.489922	0.245158	0.546355	0.233446
Aco010976	0.352031	0.37864	248.878	2.63752	0.658434	0.672818	0.561096	0.340487	0.562379		0.144003	0.196797	0.403685	0.352802	0.679939	0.908621	0.750609	1.16244	0.986258	0.295218	0.322689	1.03564	0.282407		1.94729	1.91038	1.4773	1.88288	2.30968	1.82396	1.73986	1.82956	1.61688	1.81916	2.04763	1.89911	1.88708
Aco011071	3.08234	4.17323	5.89646	0	0.314668	0	0.724004	0.64071	0		0.789238	0.876138	0.809838	0.963765	1.16706	1.47967	1.50297	1.06793	0.470116	0.93362	1.24976	0.761047	0.662314		2.47427	2.20867	2.00163	1.63468	1.00496	1.66568	1.36216	1.80781	1.95049	3.32607	3.25518	2.07705	2.58702
Aco012129	0.0818587	0.385202	0.268852	4.15006	1.90534	0.730111	1.05031	0.346389	0.122053		0	0	0	0	0	0.0567195	0	0	0.018723	0	0	0	0		0.476622	0.273085	0.202903	0.585589	0.719159	0.418633	0.176862	0.462587	0.166354	0.0735497	0.15895	0.635155	0.229742
Aco012266	0.167536	0	2.6962	0.292887	0.0609306	0.124523	0.140192	0.354468	0.312251		0	0	0	0.0260891	0.032059	0	0	0	0	0.0412564	0.0270773	0	0		0.631992	0.0435839	0.182325	0.410066	0.55004	0.145348	0.340532	0.05894	1.23611	0.86507	0.663951	1.50046	0.695868
Aco012607	1.13934	1.55296	21.5229	2.88468	0.571537	0.350413	0	0.066499	0		0.085165	0.257255	0.292447	0.3551	0.298617	0.5143	0.55137	0.610291	0.170789	0.276374	0.0803675	0.216594	0.174768		3.25711	2.84541	2.2793	2.14672	3.61555	2.56449	2.49307	2.56031	2.53046	1.96913	2.62334	3.00214	2.99455
Aco012621	0.985623	0.84328	0.0588568	0	0.716916	0.133196	0.299912	0.227493	0.166999		0	0	0	0	0	0	0	0	0	0.103192	0	0	0.159334		3.28232	2.3978	2.05114	2.51466	2.94034	2.6733	2.9082	2.60152	3.56835	2.20451	2.69423	2.52088	2.53148
Aco012950	0.116483	0.0730843	0.561102	0.135757	0	0	0.0866413	0.0657202	0		0.0279692	0	0	0	0	0.059817	0	0	0.0412429	0	0.0251185	0.0546375	0		0.144736	0.331756	0.286036	0.256242	0.378114	0.206068	0.142086	0.660056	0.259185	0.233539	0.281027	0.390751	0.301099
Aco013105	17.0916	20.6069	22.5146	22.4501	18.9504	18.815	16.7502	17.3577	11.7433		4.41321	4.01483	3.55965	3.27134	2.89929	2.92027	2.60059	2.8399	2.44329	3.32485	3.56661	4.81612	4.64508		4.3548	4.6503	4.53273	3.99257	3.9606	3.88818	4.10791	3.86376	3.83814	2.99672	3.27411	4.23385	4.51337
Aco013133	1.91284	2.02528	32.0796	0	0.391316	0.177718	0.933708	0.758836	0.200538		0.0521701	0.120962	0.0488722	0.0408137	0.183349	0.0801465	0.0197736	0.0635301	0.123038	0.159567	0.0755234	0.0667141	0.28909		5.32277	5.69173	5.5613	5.0913	4.90535	5.1294	5.3306	5.21945	4.54933	5.28563	5.38034	5.33885	5.50893
Aco013173	0	0	0	0	0	0	0	0	0		0	0	0	0	0	0	0	0	0	0	0	0	0		0	0	0	0	0	0	0	0	0	0	0	0	0
Aco013198	1.43982	1.80676	2.14375	0	0.0698191	0.214033	0.856765	1.1373	2.03947		0.182829	0	0.226952	0.111144	0.0734326	0.133616	0.0687142	0.271991	0.0219302	0.137142	0.0906635	0.238795	0.227179		0.221163	0.297901	0.0513247	0.0841489	0.139018	0.0850576	0.492699	0.0949584	0.497059	0.26876	0.54634	0.0652831	0.276015
Aco013389	0	0	5.47136	0	0.0917973	0	0.140808	0	0		0	0.98161	0.0455781	0	0	0.216593	0.0976135	0.032346	0	0.0617147	0.0401067	0	0.110665		3.71842	3.80136	3.68445	3.74371	3.24142	3.47698	3.71974	3.91075	3.64425	3.29391	3.5404	3.03133	3.70657
Aco013641	7.07427	6.96515	45.1818	37.5774	42.8275	42.0643	44.6859	26.1586	7.32269		1.3908	1.25864	1.32366	1.0029	1.10155	0.886427	0.580117	0.765641	0.802601	1.60486	1.40927	1.27153	1.86188		7.29453	7.0136	7.20246	7.59151	7.73939	7.52008	7.51811	7.2536	7.50482	7.04149	7.08444	6.99327	6.97749
Aco013937	0.26637	0.601658	0.489916	0.372535	0.930001	0.316772	0.356632	0.541034	0.516313		1.14956	1.07285	1.73838	1.85267	2.01565	2.16266	2.33674	1.19495	1.25304	1.30289	1.30127	1.22232	1.16644		2.35632	1.89246	1.84299	2.42573	3.56872	1.53266	1.88829	1.69198	1.13366	2.16927	2.21003	2.75658	1.95746
Aco014104	0.0657492	0.185637	0	0	0	0	0	0.0556441	0		0	0	0	0	0	0	0	0.0231227	0	0	0.0212956	0	0		0	0	0	0	0.0466948	0	0	0	0	0.243237	0.0642326	0.0236438	0
Aco014419	0.511673	0.592683	3.15419	0.8257	1.03064	1.28719	0.131742	0.133241	0.322773		0.272364	0.248365	0.626778	0.474518	0.467064	0.454189	0.58871	0.159906	0.457544	0.202204	0.379136	0.283592	0.364422		0.122895	0	0	0.0434991	0.438464	0	0.0114462	0.032212	0	0	0	0.160452	0
Aco014614	0	0	1.7653	0	0	0	0	0	0		0	0	0.0455261	0.0309473	0.0380144	0.0369386	0.0969423	0.025571	0.0301803	0.0488916	0.0317239	0.0417122	0		0.0810532	0	0.0415421	0	0.0214293	0.132212	0.0144579	0.0299823	0.244524	0	0.0978577	0.0439499	0.109273
Aco014678	1.15623	1.2514	0.797468	1.8192	6.18145	5.50007	4.93437	7.29005	6.44336		0.563346	0.51355	0.489406	0.459657	0.476744	0.470772	0.478141	0.50192	0.403722	0.71506	0.543636	0.650887	0.565882		2.54951	2.31018	1.84975	2.00881	2.10978	2.20323	2.00447	1.60487	3.13525	2.5905	2.48243	2.23949	2.58341
Aco014685	0.39318	0.740074	0.357602	13.0069	8.75566	4.90058	5.2304	6.09192	2.20968		1.47468	1.75472	1.47087	1.38827	1.81161	1.86081	2.45833	2.73845	2.07178	1.66483	1.445	1.67022	1.10062		1.72916	1.4029	1.40213	1.75892	2.39592	1.6705	1.59441	1.61709	1.69762	1.43816	1.3576	1.00928	1.68262
Aco014702	6.95408	8.54344	5.03291	0.727972	0.848083	0.680907	0.975657	1.48013	1.39698		1.7542	1.91597	2.45844	2.31886	2.47109	2.59102	2.78897	2.92778	2.99717	2.41993	2.52191	3.06275	2.41089		1.78818	0.997869	1.19052	1.46012	2.60652	1.13729	1.77407	1.27939	2.71405	1.89724	1.78298	2.90818	1.41825
Aco015411	2.01147	1.72603	4.8576	9.9288	7.44453	4.83692	6.50167	6.75921	4.85156		2.76106	2.6582	2.57677	2.23153	2.71223	2.6668	2.39177	2.90054	3.53627	3.29728	3.24614	2.99581	3.13441		2.39421	2.47976	2.44607	2.75994	2.8755	2.91456	2.75485	2.89579	2.48488	2.63353	2.50991	2.72079	2.37926
Aco015454	20.9365	28.1555	1.24873	133.286	253.665	105.638	53.1373	45.26	25.8089		1.28887	1.43603	1.77354	1.74832	1.97073	1.95407	2.07879	2.12238	1.55894	2.01933	1.7559	1.72072	0.901937		2.36481	1.72485	1.37064	1.56363	2.14705	1.75011	1.73072	1.34306	2.08187	1.24602	1.93708	2.02497	2.31475
Aco016293	1.09573	1.14581	13.5953	0.141893	0.64941	1.08588	2.03754	0.892978	0.181529		0.200315	0.476344	0.559144	0.213431	0.386532	0.507381	0.407817	0.426901	0.400915	0.747521	0.750134	0.526274	0.499189		2.13839	2.22448	2.10405	2.20717	1.75478	1.5986	1.45566	1.44391	1.46828	2.31904	2.5093	1.92057	2.22179
Aco016294	0.0388626	0	20.2689	0	0	0	0	0	0		0	0.105429	0	0	0.0986811	0.0241599	0.0307684	0.0219128	0.0411174	0.0291969	0	0	0.108744		3.19974	1.8311	1.77465	2.69996	3.59973	2.42677	3.09211	2.71135	3.60866	2.9675	2.83721	3.45209	2.48664
Aco016984	0	0	0	0	0	0	0	0	0		0	0	0	0.0282375	0	0	0	0.0233281	0	0	0	0	0		0	0	0	0	0.0195473	0	0	0	0	0	0.0299026	0.0401173	0
Aco017254	0.750847	0.565321	0.526088	2.45025	1.67485	1.56261	0.223396	0.169453	0.111953		0.0384396	0	0	0	0	0	0	0	0.0305641	0.114827	0	0	0.0884722		1.16092	0.881061	0.56703	0.992747	0.625331	0.875022	0.898958	0.568694	1.02466	1.81728	1.4603	1.13497	1.16682
Aco017649	0.100229	0	224.901	11.3894	7.58203	4.6188	5.08816	3.56265	3.32514		0.570898	0.70376	0.950014	0.852827	0.628302	0.630282	0.559002	0.416584	0.389105	0.408424	0.437349	0.690767	0.474751		2.22072	2.58316	2.17795	1.91006	1.7523	2.12276	2.21238	2.08689	2.68945	1.68961	1.92289	1.49811	2.20329
Aco017875	0.0445234	0.335221	0.116984	0	0	0	0	0	0		0.0655243	0.125558	0.320343	0.0603855	0.199062	0.0880958	0.210172	0.278532	0.0733627	0.183154	0.141204	0.337696	0.259174		0.267817	0.393753	0.221056	0.158967	0.144008	0.3097	0.10185	0.154092	0.133386	0.224915	0.201269	0.360957	0.126015
Aco017900	13.8668	14.4934	8.51363	30.2111	28.3837	25.4819	71.0599	53.3115	35.2735		3.03843	3.03943	3.51979	3.57941	3.49411	3.42062	3.9269	3.04494	3.33941	2.74863	2.51529	2.57907	2.65797		4.0265	2.59885	2.76308	2.56031	4.45886	2.81641	3.93467	3.44532	3.38372	2.98761	3.44019	4.90767	3.06244
Aco018658	4.64331	4.5753	1.80137	3.81356	3.21875	1.01915	0.764925	1.31868	0.255558		0.0543543	0	0	0.0543937	0	0	0	0.053404	0.0378279	0	0.0401106	0	0.135362		0.837567	1.3729	0.858373	0.777796	0.348624	0.308834	0.403061	0.423621	0.510267	1.12012	1.07373	1.15671	1.28393
Aco019526	0	0.345697	0.160853	0	0.089059	0	0.0683039	0	0		0	0	0	0	0.0917845	0	0	0	0	0.117434	0	0	0.0581212		0.333137	0.835357	0.726336	0.70119	0.602388	0.932711	0.855816	1.06351	0.987779	1.4269	1.7953	1.12029	0.982319
Aco020311	0.156495	0.412393	0.493423	0	0	0	0	0	0		0	0	0	0.0465942	0	0.043573	0.0740966	0	0.0333375	0.0235605	0.0595248	0	0		0.0174667	0	0.0642613	0.052075	0.0312652	0	0.0304962	0.0442704	0.0349458	0.0404751	0	0.0698965	0
Aco020863	0.691086	0.709535	24.596	0.219665	0.0913959	0.186785	1.92764	1.27608	0.163932		0.995183	0.84834	0.574946	0.387406	0.337619	0.55011	0.329303	0.766416	1.31556	1.01753	0.819747	1.34927	1.21177		4.74064	5.16779	5.04529	4.4288	4.73101	4.82047	4.83668	4.9214	4.51946	5.35095	5.21751	4.67388	5.1847
Aco020874	0.0330005	0	27.7899	0	0	0	0	0	0		0	0	0	0	0	0	0	0	0	0	0	0	0		0	0	0	0	0	0	0	0	0	0	0	0	0
Aco022092	1.53575	1.69772	12.1055	0.085232	0.0709248	0.181186	0.435167	0.618915	0.0363468		0.0598036	0.0994073	0.0415418	0	0.0187453	0.0378435	0.0161479	0	0.0148618	0.0183831	0.0333058	0.0345439	0.402249		5.02237	5.06506	4.96142	5.07518	5.0325	4.97436	4.98233	4.71667	4.77493	4.88317	4.96151	4.7253	4.99291
Aco022792	0.302801	0.189985	0.4641	0	0	0.15004	0	0	0		0	0.102437	0.0722289	0.0376813	0.141229	0.145884	0.129327	0.168489	0.879517	0.809275	1.06414	0.123126	0.276274		0.0280601	0	0.105898	0.055541	0	0	0.096853	0	0.0559365	0.0975703	0.180603	0.172269	0
Aco023262	3.01735	2.03445	0.0591643	0	0	0	0	0	0		1.30853	0.442288	0.57306	0.646733	0.381142	0.415808	0.498617	0.761863	0.905763	0.505328	0.448669	0.80473	1.11492		0	0.182919	0.0915844	0	0	0	0.121551	0.0726812	0	0	0.230396	0.0613427	0
Aco023263	0	0.362698	0	0	0	0	0	0	0		3.31402	2.08317	1.54679	2.18748	1.41485	1.67642	2.02088	2.19223	2.29537	1.65641	2.17903	2.58193	3.27928		1.33675	1.92477	2.06899	1.45174	1.03044	1.28389	1.04993	1.02075	0.396264	1.43146	1.5175	0.860454	1.46137
Aco023266	0.128461	0.120899	0	0	0	0	0	0	0		0.136736	0.0440487	0	0.0398179	0	0.078366	0.0505044	0	0	0.100998	0.321433	0	0.0538355		0.399296	0.0663097	0.296444	0.10491	0.297331	0.0460315	0.211903	0.125718	0.243763	0.527041	0.383651	0.0867162	0.185691
Aco023267	6.86147	6.13471	0	0	0	0	0.0956934	0.0725865	0.191824		1.41048	0.442702	0.35029	0.548553	0.475444	0.58361	0.813675	0.856087	0.890632	0.668326	0.642345	0.980741	1.22557		0.0238788	0.0756126	0.103629	0.0358771	0.0845659	0.0308958	0.0600762	0	0	0	0.0560203	0.0379504	0.037589
Aco023818	0	0	6.78322	0	0	0	0	0	0		0	0	0	0	0	0.0317296	0	0	0	0	0.0272433	0	0		0	0	0	0	0	0	0	0.0348904	0	0	0	0	0
Aco025308	7.04197	6.58552	1.78585	0.623331	0.745628	1.88823	1.39235	3.093	3.85434		0.252219	0.33096	0.33453	0.337012	0.151875	0.253195	0.26902	0.214848	0.585877	0.322775	0.352605	0.292392	0.515229		0.554931	0.954752	1.26905	1.05687	0.940946	1.59507	1.30606	1.55989	0.888838	0.993972	0.764131	0.351305	0.773149
Aco025559	0.581759	0.456263	17.7058	0	0.0705259	0.0720666	0.757259	0.574405	0.397566		0.40813	0.374813	0.398166	0.273018	0.427197	0.21709	0.389709	0.364701	0.325462	0.106361	0.208579	0.192313	0.560395		5.08106	5.35139	5.39459	5.03419	5.05971	5.25258	5.3184	5.20406	4.73352	4.75001	4.92534	4.58918	5.08649
Aco025712	0	0	0	0	0	0	0	0	0		0	0	0	0	0	0	0	0	0	0	0	0	0		0	0	0	0	0	0	0	0	0	0	0	0	0
Aco027180	11.284	10.374	7.4121	2.92248	6.11776	3.57223	23.8973	13.0425	5.45246		0.0652576	0.875874	0	0.0457297	0.0643974	0.0751095	0.0207522	0.0184022	0.0395139	0.552046	0.0169459	0	0.0894284		3.05379	1.86299	1.91559	2.4345	3.64918	3.56764	3.72532	3.69128	4.76385	4.33729	4.12738	3.73741	3.08243
Aco029165	0.0564611	0.1417	0.04945	0	0.0273788	0	0.0209982	0.0318556	0.0140308		0.2773	0.244499	0.227796	0.22151	0.151138	0.306614	0.161753	0.285608	0.127341	0.133328	0.220367	0.203373	0.160183		0.101498	0.0926462	0	0.0356301	0.0454514	0.0472794	0.0340597	0.11875	0.0211146	0.0314045	0.100266	0.158272	0.140126
Aco030108	0.237066	0.624714	0.685173	0	0	0	0	0	0		0	0	0.0434045	0	0	0	0	0	0	0	0	0	0		0	0	0	0	0	0	0	0	0.0467189	0.155649	0.170295	0	0.0415023
Aco030627	0	0	0.0596003	0.158621	0	0	0	0	0.0338217		0.0667376	0	0	0.0785213	0	0	0.0358545	0.079243	0.0945985	0.16712	0.0327249	0.193515	0.043294		0.188428	0.213971	0.162575	0.115582	0.131746	0.180512	0.173478	0.277612	0.0467007	0.123564	0.30739	0.102729	0.198544
Aco031816	2.41142	3.96127	5.93274	1.53296	8.99324	4.88814	13.2567	9.4248	10.1001		0.980357	1.23426	1.26871	0.767428	1.32223	1.31656	1.13875	1.16785	2.05996	2.4197	1.91711	1.73327	1.82651		1.80904	2.03441	1.77775	1.94295	2.13404	1.8719	2.16799	2.10799	1.84946	2.86873	2.35184	2.21271	2.13187
